# Supplementary material for: Management strategies and outcomes of basilar trunk aneurysms: a systematic review and meta-analysis
Source: Langenbecks Arch Surg. 2026 Jan 20;411(1):71. doi: 10.1007/s00423-025-03959-3 (PMC12852281; doi:10.1007/s00423-025-03959-3)
Supplement: Supplementary file 1 — Supplementary file1 (ZIP 55327 KB) [file 423_2025_3959_MOESM1_ESM.zip]

Archive with 6 entries (6 files):
- literature.zip
- PRISMA flow diagram.tif
- PRISMA_2020_checklist.docx
- Search strategy.docx
- Supplementary figures.docx
- Table S1.docx
